# Supplementary material for: Merging Real-Time NIR and Process Parameter Measurements in a Fluidized Bed Granulation Process to Predict Particle Size
Source: Pharmaceutics. 2025 May 29;17(6):720. doi: 10.3390/pharmaceutics17060720 (PMC12196058; doi:10.3390/pharmaceutics17060720)
Supplement: Supplementary file 1 [file pharmaceutics-17-00720-s001.zip]

Archive with 1 entries (1 files):
- pharmaceutics-3575236-supplementary.pdf
